# Supplementary material for: A systemic cell cycle block impacts stage-specific histone modification profiles during Xenopus embryogenesis
Source: PLoS Biol. 2021 Sep 7;19(9):e3001377. doi: 10.1371/journal.pbio.3001377 (PMC8535184; doi:10.1371/journal.pbio.3001377)
Supplement: S4 Table — (XLSX) [file pbio.3001377.s011.xlsx]

## Sheet: Sheet1
	5' - 3' sequence
gene	forward	reverse
pax6	ACCCCAGAAGTGGTGAACAA	GACTCCCTCAGACAGCAACC
actc1	ATCTGCCGGTATCCATGAAA	CCACCAGAGAGGACGTTGTT
twist1	AATGTCAGGGAGCGTCAGAG	CCAGTTTGAGCGTTTGGATT
myt1	TCCCCTGACCAATCTCAAAG	GGACCATCCCAATCATCTTG
tnni3	ACTGTCCGGCTTATCCCTCT	GTTCACTTCGGCTTCCATGT
fabp2	TGAAAGAATCCAGCACATTCC	GAACCAGGCACCATTGAGTT
odc	ACAAAGAAACCCAAACCAGA	CAAACAACATCCAGTCTCCAA
