# Supplementary material for: A systemic cell cycle block impacts stage-specific histone modification profiles during Xenopus embryogenesis
Source: PLoS Biol. 2021 Sep 7;19(9):e3001377. doi: 10.1371/journal.pbio.3001377 (PMC8535184; doi:10.1371/journal.pbio.3001377)
Supplement: S1 Data — (XLSX) [file pbio.3001377.s018.xlsx]

## Sheet: Sheet1
	Mock NF13	HUA NF13	Mock NF18	HUA NF18	Mock NF25	HUA NF25	Mock NF32	HUA NF32
I bio repl	262	24	204	65	196	35	390	47
	260	58	200	70	213	22	397	47
	178	55	228	48	224	22	503	50
	132	50	203	64	159	40	489
	243	18	152	36	163	26
	265	12	203	53	248	33
	159	29	241	60	146
	186	16
	181	87
	260	32
II bio repl	146	22	168	34	284	16	619	33
	166	20	163	46	391	21	672	8
	236	14	143	53	326	16	542	25
	185	21	179	25	282	18	465	29
	142	15	129	25	280	9	463	20
	228	22	106	27	387	16	382	11
	144	17	175	17	367	14	521	15
			146	13				16
			128	32				23
			181	32
III bio repl	226	21	152	11	129	10	305	8
	165	13	115	45	199	12	305	8
	172	17	132	57	211	4	337	5
	168	21	172	18	206	6	303	10
			196	18	112	7	337	15
			163	39	203	1	411	3
			130	43	183	4	260	2
			136	18	185	6	305	0
			147	22	217	8	485	1
			155	29	146	4	382	0
			132	12	271	5	423	1
			187	31	133	1	390	4
			89	18	113	3	303	0
			214	47	114	5	325	4
			155	33	211	12	258	5
			98	54	296	9	310	3
			181	33	175	5	409	1
			136	66	249	4	263	0
			196	9	174	7	212	0
			110	23	215	2	340	4
			158	7	113	2	360	16
			179	58	128	9	425	2
			155	13			355	3
			99	22			226	2
			139	41			155	2
			119	34			281	2
			134	18			416	5
			150	34			386	6
			92	23			440	10
			139	33			414	5
			190	28			145	3
			112	28			263	3
			65	11			333	0
			111	2			281	1
			87	4			425	3
			104	4			151	0
			165	15			252	0
			189	35			333	3
			174	7			400	3
			252	33			438	8
			122	40				4
			88	10				12
			240	46				4
			79	20				5
			85	63				3
			78	50				7
			141					1
			112					17
			216
			178
			149
			112
