# Supplementary material for: A systemic cell cycle block impacts stage-specific histone modification profiles during Xenopus embryogenesis
Source: PLoS Biol. 2021 Sep 7;19(9):e3001377. doi: 10.1371/journal.pbio.3001377 (PMC8535184; doi:10.1371/journal.pbio.3001377)
Supplement: S3 Data — (XLSX) [file pbio.3001377.s020.xlsx]

## Sheet: Sheet1
	Mock NF13	HUA NF13	Mock NF18	HUA NF18	HUAwo NF18	Mock NF25	HUA NF25	HUAwo NF25	Mock NF32	HUA NF32	HUAwo NF32
I bio repl	140	46	185	66	76	202	12	183	66	14	190
	142	84	284	43	217	151	18	298	149	12	164
	148	62	133	44	134	117	50	161	149	94	174
	117	45	94	23	84	108	33	298	88	20	122
	71	43	196	38	39	105	10	256	131	51	178
	118	76	235	69	75	193	10	265	163	43	121
	113	27	144	35	99	277	21	201	134	25	152
	181	58	196	19	128	269	36	213	128	46	53
	130	42	112	71	150	257	31	244	128	55	122
	213	71	284	88	158	219	17	191	155	65	70
	291	68	282	96	209	203	33	257	99	20	58
	204	73	406	64	167	234	22	236	126	33	180
	132	87	223	105	140	195	33	292		25	94
		80	245	106	163	191	21	295		18	178
			120	64	140	280	35	193			82
						289	54	218
						202		145
						158		197
						256
						345
II bio repl	129	11	141	50	305	116	47	198	408	22	223
	126	10	106	43	169	169	4	219	365	32	298
	139	26	71	52	92	222	41	135	365	22	228
	137	25	148	31	204	150	29	243	384	9	386
	142	21	80	70	109	281	7	180	348	8	289
	140	16	70	27	112	121	19	203	340	25	247
	68	22	145	42	75	188	39	260	302	25	271
	84	27	151	25	129	216	19	280	486	26	328
	196	7	104	22	111	246	38	204	260	22	424
	187	12	28	58	153	260	34	187	375	15	311
	178	21	46	55	96	159	30	397	326	18	373
	148	23	99	54	213	124	45	332	311	36	369
	71	13	136	37	102	282			337	42	287
	174	23	86	27	199	141			357	70	371
	110	38	123	30	187	271			362	71	274
	81	4	106	39	93	416			299	34	343
	58	27	96	55	85				375	45	219
	138	22	117	59	35					19	190
	137	2	43	43	130					31	386
	186	3	72	85	188					26	257
	171	1	155	27	91					22	253
	92	14	83	56	81					15	345
	160	19	118	36	151					19	168
	174	10	75	51	79					83	192
	44	3	119	39	218					40	163
	159	7	156	74	117					25	302
	193	17	108	71	108					66	166
	275	22		54	69					31	279
		43		42	54					40	176
					245					39	211
										42	272
										36	363
										48	303
										64	315
											257
											157
											257
											287
											292
											343
											223
											252
III bio repl	103	8	103	17	41	446	56	145	116	24	116
	106	22	130	12	60	438	59	194	185	70	108
	98	31	86	28	97	256	31	164	201	35	82
	85	16	63	9	61	140	51	85	166	39	96
	70	52	45	6	98	219	45	169	197	46	125
	89	0	93	12	46	181	63	125	253	39	117
	116	0	141	6	33	199	48	150	211	51
	168	3	166	24	132	330	52	237	221	63
	138	4	135	28	114	338	44	74	171	53
	89	9	33	2	67	466	52	196	146	28
	124	3	80	14	46	166	30	215	301	63
	83	2	164	20	38	311		185	223	29
	73	14	76	12	105	276		110		26
	183	6	173	5	104	242		232
	116	8	174	6	65	162		105
	80	2	69	8	85
	84	12	131	26	80
	43	1	180	33	66
	97	22	114		140
	73	39	147		63
	121	4	144		18
	78	32	61		14
	132	5	92		83
	135	23	96		41
	139	11	113		131
	63	33	98		58
	216	44	51		115
	142		132		37
			163
			98
IV bio repl	77	14	142	12	143				180	18	320
	62	14	166	15	138				114	23	185
	144	7	223	19	185				186	20	173
	81	17	132	8	66				220	37	52
	67	4		5	106				271	25	171
	44	1		21	34				203	38	138
	61	3		26	169				168	32	302
	37	14		16	81				163	66	123
	71	13		3	141				272	58	150
	90	17		15	55				205	68	203
	118	2							242	50	245
	19	25							144		282
	38	2							126		116
	43	4									170
	58	2									155
	104	3
	10	4
	20	3
	7	10
	75	19
	120	1
	3	1
	50	9
	103	20
	56	3
	55	9
	103	15
	79	10
	47	10
	60	15
	83
	52
	144
	43
	73
	84
	136
