# Supplementary material for: A systemic cell cycle block impacts stage-specific histone modification profiles during Xenopus embryogenesis
Source: PLoS Biol. 2021 Sep 7;19(9):e3001377. doi: 10.1371/journal.pbio.3001377 (PMC8535184; doi:10.1371/journal.pbio.3001377)
Supplement: S4 Data — Values of the relative abundance of the indicated histone modification states, which were used for the heatmap (Fig 6A), are in Sheet 3 (“%”). Borders separate histone modification states within one tryptic peptide. (XLSX) [file pbio.3001377.s021.xlsx]

## Sheet: endogenous
	Mock NF32	HUA NF32	HUAwo NF32
H3K4p	101197291520	16184126464	14603277312
H3K4m1	5888814080	1542788992	1127123840
H3K4m2	67289272	12365167	19192602
H3K4m3	20009348	4558591	5824295
H3T3Ph/K4p	3986748	895277	308644
H3K4p/T6Ph	0	4000	0
H3K4m1/T6Ph	0	7458	46844
H3K9p/K14p	19134939136	1801072512	2962992896
H3K9m1/K14ac	12086004736	1605038336	2166383104
H3K9m1/K14p	9843535872	1144310912	1379461376
H3K9m2/K14p	10169455616	3103929600	2045998464
H3K9m3/K14ac	4554510336	2672162048	1326099968
H3K9m3/K14p	5218458112	2637150464	1175665408
H3K9ac/K14p	14176933	2286273	3939880
H3K9p/K14ac	2008864378	177679566	386403989
H3K9ac/K14ac	1303304704	224552464	425164960
H3K9p/S10Ph/K14p	59967624	903040	8255214
H3K9p/S10Ph/K14ac	84825488	617495	15210119
H3K18p/K23p	73835388928	14426266624	13795309568
H3K18ac/K23m1	9544861	1883120	1635292
H3K18ac/K23p	7170275328	1626462336	1527254144
H3K18p/K23ac	40863956992	5975097344	8142132224
H3K18ac/K23ac	8188334592	1326263808	1965625728
H3K27p/K36p/K37p	5769513472	248297952	1133543040
H3K27m1/K36p/K37p	2451060480	122321048	548372736
H3K27p/K36m1/K37p	2445467648	122915024	480702944
H3K27p/K37p/K37m1	78354176	3491068	10856916
H3K27m2/K36p/K37p	106609292	35959388	108362637
H3K27p/K36m2/K37p	287073216	81532648	244140864
H3K27p/K36p/K37m2	0	0	56542
H3K27ac/K36m3/K37p	18225208	9762121	18010108
H3K27m3/K36p/K37p	76340680	91586632	109951952
H3K27p/K36m3/K37p	66395100	73835248	87215872
H3K27p/K36p/K37m3	3495983	4471540	7702620
H3K27m2/K36m1/K37p	519429344	517481440	632496384
H3K27m1/K36m2/K37p	396700736	417022752	463058048
H3K27m1/K36m1/K37p	3352455680	361903232	457711968
H3K27m1/K36p/K37m1	7710064	2066862	608342
H3K27ac/K36p/K37p	19730095	369476	3953582
H3K27p/K36ac/K37p	30031978	8147927	9093559
H3K27p/K36p/K37ac	84063	0	0
H3K27m2/K36ac/K37p	1013191	420008	3675038
H3K27ac/K36m2/K37p	19099308	4022650	26774268
H3K27ac/K36ac/K37p	26843442	2895332	6845775
H33K27p/K36p/K37p	428344544	117380816	137390912
H3un	2512535552	2156451584	3565662208
H3K56p	28180101120	8707205120	11610585088
H3K56m1/S57Ph	35219	16001	45401
H3K56m2	7856	70067	91478
H3K56m3	132440	422868	415037
H3K56ac	64066240	13269921	32952080
H3K56ac/S57Ph	902669	438934	174168
H3K64p	51352895488	11257937920	16032367616
H3K79p	34437644288	7637602304	10805680128
H3K79m1	1535622144	392074400	548197184
H3K79m2	5638970	5156183	6767100
H3K79m3	3477	30394	3687
H3K122p	36869964	54260212	45746496
H4K20p	6848204800	592998848	3149326848
H4K20m1	4378481664	267854704	1520891008
H4K20m2	16862696448	6930081280	11670603776
H4K20m3	115237448	104070584	123716384
H4un	9007655936	3027188224	9258029056
H4K79p/K91p	2425536000	986373312	1111655040

## Sheet: spike-in (R10)
	Mock NF32	HUA NF32	HUAwo NF32
H3K4p	1206691584	1042459584	779461248
H3K4m1	700733120	585784640	564833984
H3K4m2	57935404	50449428	54097032
H3K4m3	69557160	49092796	57400888
H3T3Ph/K4p	83914808	60651172	62434384
H3K4p/T6Ph	607887872	454336512	416982656
H3K4m1/T6Ph	479502496	461841408	464950400
H3K9p/K14p	1039618944	1023869184	994655104
H3K9m1/K14ac	1278822784	1120647040	1141165312
H3K9m1/K14p	1433656704	1228499712	1225173760
H3K9m2/K14p	211363280	277731424	181979536
H3K9m3/K14ac	1213624832	1188629248	939793408
H3K9m3/K14p	647797568	811334016	527931776
H3K9ac/K14p	92376648	89572038	77497020
H3K9p/K14ac	113693238	101718097	101018126
H3K9ac/K14ac	1259891712	1296122880	1311949056
H3K9p/S10Ph/K14p	305507712	300524256	287254880
H3K9p/S10Ph/K14ac	367370944	347966016	348756704
H3K18p/K23p	809995072	773835904	723547648
H3K18ac/K23m1	1583039616	1315634944	1171682560
H3K18ac/K23p	947958272	920196800	838495040
H3K18p/K23ac	966918464	825453184	773893632
H3K18ac/K23ac	1129985152	905880960	855610304
H3K27p/K36p/K37p	573310464	962928384	791041472
H3K27m1/K36p/K37p	147332320	270405312	300381248
H3K27p/K36m1/K37p	202700064	351557632	298540800
H3K27p/K37p/K37m1	347746080	617156480	474330784
H3K27m2/K36p/K37p	2851756	14838352	19096339
H3K27p/K36m2/K37p	14785418	47161980	42550144
H3K27p/K36p/K37m2	763620	5060996	5913123
H3K27ac/K36m3/K37p	86444304	364172416	399075968
H3K27m3/K36p/K37p	13560982	81151736	73537288
H3K27p/K36m3/K37p	8602876	52601200	46073804
H3K27p/K36p/K37m3	14713362	75746368	89270880
H3K27m2/K36m1/K37p	26276246	122203032	137436992
H3K27m1/K36m2/K37p	32299196	172612608	173977568
H3K27m1/K36m1/K37p	813202560	1195710592	900671552
H3K27m1/K36p/K37m1	266436096	359853760	377295488
H3K27ac/K36p/K37p	6377858	10681235	10446792
H3K27p/K36ac/K37p	1038145728	1506970880	1300914816
H3K27p/K36p/K37ac	125841128	183571517	169065585
H3K27m2/K36ac/K37p	91702664	408750080	401660000
H3K27ac/K36m2/K37p	27262618	115466240	133897288
H3K27ac/K36ac/K37p	1011998464	1338647040	1232104576
H33K27p/K36p/K37p	315244960	545278848	472947840
H3un	40374096	199259584	177788432
H3K56p	23012998	43781812	39788200
H3K56m1/S57Ph	86716496	77117496	89562728
H3K56m2	21782404	96218480	83037480
H3K56m3	35173604	159833600	134033936
H3K56ac	247217856	310331328	250134624
H3K56ac/S57Ph	30443912	27882514	29215414
H3K64p	1039118336	1131688960	1152890752
H3K79p	92937848	126544096	106096136
H3K79m1	65804204	97362168	82743288
H3K79m2	2818808	12278745	8956221
H3K79m3	25878120	48583248	37169620
H3K122p	35503292416	7861582336	8705777664
H4K20p	1288141696	1202242560	1260228736
H4K20m1	1199939968	1089455872	1068096896
H4K20m2	583697472	1020508544	963859264
H4K20m3	590923072	1062611264	1009822976
H4un	261634736	396827904	521520224
H4K79p/K91p	5660991	9209429	6222252

## Sheet: %
	Mock NF32	HUA NF32	HUAwo NF32
H3K4p	89.4411	83.8669	88.4069
H3K4m1	8.96272	14.2275	9.41632
H3K4m2	1.2387	1.32405	1.67414
H3K4m3	0.3068	0.501619	0.478801
H3T3Ph/K4p	0.0506693	0.0797405	0.0233273
H3K4p/T6Ph	0	4.75601e-05	0
H3K4m1/T6Ph	0	8.72349e-05	0.00047542
H3K9p/K14p	16.1554	7.73304	11.8415
H3K9m1/K14ac	8.29541	6.29623	7.54631
H3K9m1/K14p	6.02659	4.0948	4.47569
H3K9m2/K14p	42.2312	49.1304	44.6921
H3K9m3/K14ac	3.29399	9.8828	5.60909
H3K9m3/K14p	7.0708	14.2889	8.85226
H3K9ac/K14p	0.134706	0.112207	0.202091
H3K9p/K14ac	15.5089	7.67897	15.2051
H3K9ac/K14ac	0.907984	0.761615	1.28822
H3K9p/S10Ph/K14p	0.17229	0.0132096	0.114238
H3K9p/S10Ph/K14ac	0.202669	0.00780118	0.173364
H3K18p/K23p	61.4943	64.0327	56.5639
H3K18ac/K23m1	0.00406753	0.00491631	0.00414057
H3K18ac/K23p	5.10269	6.07099	5.40364
H3K18p/K23ac	28.5104	24.8627	31.2128
H3K18ac/K23ac	4.8885	5.02869	6.81554
H3K27p/K36p/K37p	6.66429	1.70902	5.0285
H3K27m1/K36p/K37p	11.0169	2.99815	6.40623
H3K27p/K36m1/K37p	7.98937	2.31726	5.65032
H3K27p/K37p/K37m1	0.149212	0.0374912	0.0803202
H3K27m2/K36p/K37p	24.7564	16.0618	19.9126
H3K27p/K36m2/K37p	12.8577	11.4579	20.1344
H3K27p/K36p/K37m2	0	0	0.0335547
H3K27ac/K36m3/K37p	0.139618	0.177666	0.158365
H3K27m3/K36p/K37p	3.72794	7.47999	5.24681
H3K27p/K36m3/K37p	5.11089	9.30325	6.64265
H3K27p/K36p/K37m3	0.157348	0.391257	0.302781
H3K27m2/K36m1/K37p	13.0908	28.0659	16.1493
H3K27m1/K36m2/K37p	8.13347	16.0123	9.33989
H3K27m1/K36m1/K37p	2.73004	2.00601	1.7833
H3K27m1/K36p/K37m1	0.0191633	0.0380673	0.00565804
H3K27ac/K36p/K37p	2.04861	0.229262	1.32803
H3K27p/K36ac/K37p	0.0191571	0.0358351	0.0245293
H3K27p/K36p/K37ac	0.000442371	0	0
H3K27m2/K36ac/K37p	0.00731667	0.0068103	0.0321072
H3K27ac/K36m2/K37p	0.463932	0.2309	0.70169
H3K27ac/K36ac/K37p	0.0175656	0.014335	0.0194973
H33K27p/K36p/K37p	0.899807	1.42674	1.0194
H3K56p	99.9761	99.9688	99.9512
H3K56m1/S57Ph	3.3159e-05	0.000104297	0.000173631
H3K56m2	2.94457e-05	0.000366045	0.000377338
H3K56m3	0.000307418	0.00132989	0.00106062
H3K56ac	0.0211581	0.0214942	0.0451229
H3K56ac/S57Ph	0.00242078	0.0079131	0.00204195
H3K79p	93.5999	93.1368	93.2427
H3K79m1	5.89475	6.21419	6.06549
H3K79m2	0.505323	0.648008	0.691735
H3K79m3	3.39396e-05	0.000965401	9.08128e-05
H4K20p	13.9721	6.46635	15.4703
H4K20m1	9.58987	3.2232	8.81489
H4K20m2	75.9255	89.0265	74.9564
H4K20m3	0.51252	1.28396	0.758422
