# Supplementary material for: A systemic cell cycle block impacts stage-specific histone modification profiles during Xenopus embryogenesis
Source: PLoS Biol. 2021 Sep 7;19(9):e3001377. doi: 10.1371/journal.pbio.3001377 (PMC8535184; doi:10.1371/journal.pbio.3001377)
Supplement: S5 Data — When not available (NA), embryos were taken for other experimentation or the time point was not assessed. Sheet 2 “S1C RT-qPCR”–raw numerical values used for the RT-qPCR (S1C Fig). (XLSX) [file pbio.3001377.s022.xlsx]

## Sheet: S1A survival
	Mock	HUA	HUAwo			Mock	HUA	HUAwo			Mock	HUA	HUAwo			Mock	HUA	HUAwo			Mock	HUA	HUAwo			Mock	HUA	HUAwo
NF10.5	200/200	200/200	NA		NF10.5	162/162	162/162	NA		NF10.5	150/150	150/150	50/50		NF10.5	90/90	80/80	80/80		NF10.5	130/130	130/130	140/140		NF10.5	100/100	150/150	50/50
NF13	NA	NA	NA		NF13	NA	NA	NA		NF13	128/150	133/150	50/50		NF13	88/90	74/80	80/80		NF13	128/130	125/130	140/140		NF13	NA	NA	50/50
NF18	193/200	187/200	NA		NF18	149/162	127/162	NA		NF18	NA	NA	NA		NF18	NA	NA	NA		NF18	NA	NA	NA		NF18	NA	NA	NA
NF25	193/200	175/200	NA		NF25	143/162	96/162	NA		NF25	110/150	70/150	32/50		NF25	84/90	51/80	75/80		NF25	128/130	75/130	138/140		NF25	66/100	21/150	30/50
NF32	NA	NA	NA		NF32	NA	NA	NA		NF32	106/150	63/150	18/50		NF32	NA	NA	NA		NF32	NA	NA	NA		NF32	NA	NA	NA
NF37/38	191/200	60/200	NA		NF37/38	108/162	41/162	NA		NF37/38	NA	NA	NA		NF37/38	80/90	41/80	71/80		NF37/38	128/130	75/130	134/140		NF37/38	10/100	10/150	10/50
	Mock	HUA	HUAwo			Mock	HUA	HUAwo			Mock	HUA	HUAwo			Mock	HUA	HUAwo			Mock	HUA	HUAwo			Mock	HUA	HUAwo
NF10.5	NA	193/193	NA		NF10.5	NA	190/190	NA		NF10.5	NA	197/197	NA		NF10.5	NA	190/190	NA		NF10.5	NA	140/140	NA		NF10.5	200/200	200/200	NA
NF13	NA	NA	NA		NF13	NA	NA	NA		NF13	NA	NA	NA		NF13	NA	NA	NA		NF13	NA	NA	NA		NF13	NA	NA	NA
NF18	NA	163/193	NA		NF18	NA	154/190	NA		NF18	NA	143/197	NA		NF18	NA	149/190	NA		NF18	NA	108/140	NA		NF18	194/200	187/200	NA
NF25	NA	150/193	NA		NF25	NA	126/190	NA		NF25	NA	122/197	NA		NF25	NA	136/190	NA		NF25	NA	81/140	NA		NF25	194/200	182/200	NA
NF32	NA	102/193	NA		NF32	NA	38/190	NA		NF32	NA	9/197	NA		NF32	NA	79/190	NA		NF32	NA	20/140	NA		NF32	185/200	182/200	NA
NF37/38	NA	NA	NA		NF37/38	NA	NA	NA		NF37/38	NA	NA	NA		NF37/38	NA	NA	NA		NF37/38	NA	NA	NA		NF37/38	181/200	179/200	NA
	Mock	HUA	HUAwo			Mock	HUA	HUAwo			Mock	HUA	HUAwo			Mock	HUA	HUAwo			Mock	HUA	HUAwo
NF10.5	50/50	50/50	NA		NF10.5	80/80	80/80	NA		NF10.5	150/150	NA	150/150		NF10.5	50/50	50/50	NA		NF10.5	80/80	80/80	NA
NF13	50/50	50/50	NA		NF13	80/80	80/80	NA		NF13	150/150	NA	150/150		NF13	50/50	50/50	NA		NF13	80/80	80/80	NA
NF18	50/50	50/50	NA		NF18	80/80	NA	80/80		NF18	148/150	NA	148/150		NF18	50/50	50/50	NA		NF18	80/80	NA	80/80
NF25	47/50	44/50	NA		NF25	80/80	NA	80/80		NF25	NA	NA	NA		NF25	47/50	44/50	NA		NF25	80/80	NA	80/80
NF32	28/50	16/50	NA		NF32	65/80	NA	50/80		NF32	143/150	NA	131/150		NF32	23/50	2/50	NA		NF32	72/80	NA	62/80
NF37/38	NA	NA	NA		NF37/38	NA	NA	NA		NF37/38	NA	NA	NA		NF37/38	NA	NA	NA		NF37/38	NA	NA	NA
N bio repl	Mock	HUA	HUAwo
NF10.5	12	16	5
NF13	8	7	5
NF18	8	10	3
NF25	11	14	6
NF32	7	9	4
NF37/38	6	6	3

## Sheet: S1C RT-qPCR
	pax6	actc1	twist1	fabp2	tnni3	myt1			pax6	actc1	twist1	fabp2	tnni3	myt1			pax6	actc1	twist1	fabp2	tnni3	myt1			pax6	actc1	twist1	fabp2	tnni3	myt1
Mock NF13	0.00195	0.0415	0.1109	0.00164	6.05e-05	0.5957		Mock NF18	0.00602	0.4654	0.2639	0.00135	8.33e-05	0.4153		Mock NF25	0.0135	3.138	1.024	0.00409	0.000473	2.469		Mock NF32	0.00606	4.167	0.5419	1.14	0.00231	0.9423
Mock NF13	0.000365	0.00215	0.0293	NA	0.000188	1.004		Mock NF18	0.00603	0.2836	0.1396	0.000119	4.26e-05	0.8926		Mock NF26	0.00121	0.4343	0.0669	0.000309	0.000162	0.3969		Mock NF32	0.00704	1.357	0.3704	0.00749	0.00156	1.465
Mock NF13	0.00672	0.0941	0.2627	0.0016	0.000505	1.941		Mock NF18	0.00186	0.0861	0.0693	0.00159	1.82e-05	0.3219		Mock NF25	0.00692	2.609	0.8441	0.00136	0.00105	1.552		Mock NF32	0.00546	1.928	0.6751	0.00535	0.000532	0.8465
HUA NF13	0.00273	0.0606	0.1564	0.000586	7.13e-05	0.3994		HUA NF18	0.00523	1.367	0.3098	0.00475	0.000149	1.184		HUA NF25	0.00392	3.579	0.3639	0.0113	0.000475	0.931		HUA NF32	0.00311	7.874	0.677	0.4747	0.00109	0.6659
HUA NF13	0.000827	0.0107	0.0445	0.000128	0.000314	0.6396		HUA NF18	0.00238	0.194	0.0902	0.0014	4.76e-05	0.5166		HUA NF25	0.00107	0.6401	0.1284	0.00118	0.000905	0.6451		HUA NF32	0.000743	0.3349	0.0771	0.00779	0.000412	0.3209
HUA NF13	0.00316	0.0523	0.2522	0.0016	0.00117	1.744		HUA NF18	0.00207	0.1079	0.1043	0.000466	6.08e-05	0.5531		HUA NF25	0.00512	2.865	0.6192	0.00897	0.00108	1.389		HUA NF32	0.000704	0.3866	0.1517	0.000235	0.000266	0.762
