# Supplementary material for: A systemic cell cycle block impacts stage-specific histone modification profiles during Xenopus embryogenesis
Source: PLoS Biol. 2021 Sep 7;19(9):e3001377. doi: 10.1371/journal.pbio.3001377 (PMC8535184; doi:10.1371/journal.pbio.3001377)
Supplement: S6 Data — They are the same R10 normalized values as in Fig 4A Data, Sheet 3 (“normalized”). Sheet 2 “S3B MA-plot”–calculated Log2[%] and Log2[fold-change] values used for the MA-plot (S3B Fig). Sheet 3 “S3C”–calculated Log2[fold-change] and -Log2[adj.p] values used for the Volcano-plot (S3C Fig). Sheet 4 “S3D ratio boxplot”–calculated Log2 of fold-change HUA/Mock in experiment A and B values used for the ratio boxplot (S3D Fig). (XLSX) [file pbio.3001377.s023.xlsx]

## Sheet: S3A PCA
	M_13_1	M_13_2	M_13_3	M_18_1	M_18_2	M_18_3	M_25_1	M_25_2	M_25_3	M_32_1	M_32_2	M_32_3	H_13_1	H_13_2	H_13_3	H_18_1	H_18_2	H_18_3	H_25_1	H_25_2	H_25_3	H_32_1	H_32_2	H_32_3
H3K4p	114.026	111.522	73.7299	27.0684	47.7248	18.4226	323.037	34.7949	48.4187	19.355	195.532	39.6822	59.8072	56.137	36.2864	8.36553	15.6933	17.0369	79.1735	37.4619	12.4059	6.45981	8.56861	1.73538
H3K4m1	10.4703	9.29322	7.333	2.36684	4.92588	1.63902	31.3627	4.80934	6.04569	2.11105	14.7206	4.75474	6.27636	6.07188	4.34404	0.964721	2.1975	2.80364	13.6007	5.33775	1.9087	1.1599	1.58507	0.422303
H3K4m2	1.56892	1.61049	1.23808	0.449139	0.855716	0.306957	4.9424	0.754529	1.02127	0.308539	4.00555	0.714024	0.993237	1.06887	0.639614	0.1818	0.343167	0.378674	1.55531	0.631528	0.274012	0.290044	0.176872	0.0504845
H3K4m3	0.59543	0.5467	0.419717	0.154405	0.317296	0.0882045	1.32458	0.233213	0.382252	0.0795315	1.13595	0.221156	0.366886	0.350822	0.242696	0.0579803	0.1084	0.13157	0.441377	0.167995	0.086023	0.0708104	0.0490849	0.0233543
H3T3Ph/K4p	0	0	0.00656809	0.0025831	0	0.00072007	0	0	0	0.000680552	0	0	0	0.00582906	0.000805755	0.00106829	0.000924489	0.00163989	0	0.00268236	0.00155889	0.000210282	0.00468382	0.000365144
H3K4p/T6Ph	0.0385113	0.0362818	0.659641	0.044144	0.382663	0.0636892	0.421149	0.0266642	0.333934	0.00364409	0.772504	0.181056	0.00555708	0.00889957	0.534746	0.021927	0.0912224	0.112542	0.806674	0.365759	0.0505573	0.00731101	0.0340817	0.0187824
H3K4m1/T6Ph	0.000924268	0.00113897	0.000573838	0.000484593	0.000532444	0.000160646	0.00271478	0.0023945	1.93606e-05	0.00070749	5.5398e-05	0.000409647	6.1778e-05	0.000441765	0.000124918	0.000198173	0.000115414	0.000352167	0.0023707	0.000172391	0.000246612	0.000657205	0.000805316	0.000202403
H3K9p/K14p	19.0654	15.6177	11.2068	5.07364	8.24535	3.22041	63.8155	6.28418	9.38814	4.42837	26.5602	8.38251	5.47556	5.30803	3.73885	0.948821	1.6952	1.90046	10.3079	5.8747	1.88733	0.367955	0.84693	0.206501
H3K9m1/K14ac	22.6965	21.8094	15.935	5.02408	8.16152	2.76636	53.6275	6.26413	8.27143	2.67963	22.0695	5.74691	12.037	11.0573	7.37713	1.28107	2.14789	2.66447	9.72203	4.16066	1.57748	0.816994	0.91394	0.310791
H3K9m1/K14p	10.5443	8.6541	6.2594	2.51891	4.25152	1.5513	33.0468	2.97235	4.22809	1.92379	9.87015	3.67465	4.24154	4.07393	2.84797	0.622396	1.18564	1.47018	7.69033	3.43184	1.06528	0.258121	0.629999	0.129767
H3K9m2/K14p	53.1356	47.8676	37.4849	15.0792	28.4793	11.1126	162.049	20.5991	26.616	13.5185	96.2522	23.2349	29.7515	29.3865	20.7043	6.15138	12.1589	12.9893	60.4009	29.4576	9.8348	5.41216	8.2324	1.0227
H3K9m3/K14ac	4.55355	4.90439	4.08821	1.29702	2.59281	1.00915	17.1521	2.50787	2.9802	1.06496	14.4104	2.02131	4.17651	4.22058	2.86707	0.870116	1.8296	2.02739	8.68437	4.15642	1.43256	2.19047	1.37517	0.279848
H3K9m3/K14p	7.66875	6.99065	5.1045	2.0158	3.97349	1.61287	27.2527	3.25785	4.12744	1.98221	17.6966	3.47902	4.81321	4.8363	2.89137	1.06972	2.41902	2.48632	15.3704	7.91151	2.2077	1.381	2.01499	0.247718
H3K9ac/K14p	0	0	0	0	0	0	0	0	0	0.0368857	0	0	0	0	0	0	0	0	0.0406861	0.0718637	0.0189823	0	0.00646069	0
H3K9p/K14ac	29.04	11.1632	11.3566	10.1421	3.13486	2.52745	70.3049	7.81685	7.44132	5.97632	23.4009	7.54975	5.44267	7.90809	3.49196	1.00791	1.6518	2.74569	7.00905	7.80576	2.74369	0.952042	1.33575	0.237393
H3K9ac/K14ac	1.6691	1.81514	1.10213	0.387879	0.660789	0.226279	4.72498	0.918958	1.12455	0.337269	3.69586	0.602849	0.919887	0.871706	0.563514	0.125062	0.213946	0.261216	1.02448	0.388062	0.205127	0.210611	0.117515	0.0422078
H3K9p/S10Ph/K14p	0.135466	0.179295	0.260669	0.0421062	0.143568	0.0341632	0.621331	0.0645473	0.15819	0.0265535	0.404863	0.183189	0.00289156	0.00461034	0.015274	0.00136721	0.00603448	0.00317779	0.0159585	0.0187638	0.00162943	0.00309191	0.00171294	0.00021526
H3K9p/S10Ph/K14ac	0.221327	0.334717	0.608005	0.0783574	0.296802	0.0735658	0.731331	0.126138	0.303647	0.0406986	0.960995	0.304611	0.00586538	0.00604403	0.0443016	0.00351623	0.00693619	0.00636664	0.0159462	0.0240653	0.00357331	0.00191613	0.00282381	0.00160111
H3K18p/K23p	1.01949	3.19392	2.79467	0.70769	1.0998	2.62824	1.9672	1.12746	0.920086	1.02303	3.40732	3.32687	0.922033	0.813575	1.1981	6.3986	0.86649	0.902161	1.11529	1.08131	3.26245	2.14924	1.29297	0.835698
H3K18ac/K23m1	0	0	0	0	0	0	0.00178323	0.00066774	0	0	0	0	0	0	0.000121991	0	0	0	0.000737583	0	2.24615e-05	0	0.000115175	0
H3K18ac/K23p	3.08357	3.1808	0.909303	0.939273	1.22803	113.12	0.864488	0.750944	1.12191	1.13215	2.19846	2.73323	1.2783	0.892487	0.881317	5.46009	1.87789	0.798564	1.06752	2.83675	1.15226	2.89545	0.973469	0.876453
H3K18p/K23ac	6.86661	1.0357	0.770006	1.12147	1.03155	1.78857	4.73616	1.60835	0.828412	0.944447	3.74927	1.85547	0.628638	1.11852	2.53716	1.20384	3.10413	0.85506	1.04977	3.74823	4.21982	0.880311	0.489349	1.34195
H3K18ac/K23ac	9.64269	10.5683	8.66371	2.93078	4.93512	1.67605	0	5.15749	6.44858	2.19215	0	3.85228	6.9278	6.97734	4.71202	0.961566	1.67606	2.25577	7.24944	2.79809	1.33988	1.56961	0.900971	0.396514
H3K27p/K36p/K37p	35.3472	33.6391	27.3834	8.63868	13.7385	5.4985	49.0143	6.23895	11.1708	4.02836	40.1567	9.53704	8.67587	7.55852	6.46359	0.653167	0.976984	1.03109	2.17359	1.16589	0.49038	0.116947	0.168958	0.0827375
H3K27m1/K36p/K37p	28.9488	30.927	31.1027	8.75996	18.8997	6.25805	59.5979	7.98626	17.0137	4.87869	52.7784	12.2382	16.2804	13.1504	12.5004	1.29667	2.42969	2.84457	5.71903	2.34371	1.35659	0.18873	0.265008	0.144116
H3K27p/K36m1/K37p	76.5282	71.5158	62.2184	14.6546	23.0099	8.0385	101.242	8.689	17.1782	5.47091	37.4742	11.5135	33.7893	30.1972	21.909	2.23607	3.41029	3.86615	7.41667	2.42015	1.3381	0.163713	0.301346	0.122788
H3K27p/K37p/K37m1	0.0310953	0.0343437	0.0284259	0.0138792	0.0142568	0.0109614	0.0369767	0.0147486	0.0147691	0.0109714	0.0263773	0.0113961	0.0132433	0.0225961	0.021979	0.00653812	0.0137268	0.0148941	0.0130135	0.0206106	0.00305731	0.000391073	0.00169354	0.000384174
H3K27m2/K36p/K37p	#DIV/0!	15.0733	16.8594	8.77228	15.567	6.93421	#DIV/0!	21.1265	28.6216	10.8278	#DIV/0!	25.5819	10.5072	9.52576	11.2661	3.06521	6.25799	7.14121	18.3034	13.7989	6.53577	1.88664	1.61294	0.632753
H3K27p/K36m2/K37p	116.832	124.694	82.8421	27.4893	43.6218	17.4084	103.637	18.8495	33.167	12.8856	75.8295	20.9045	81.6029	71.5569	46.3394	9.39188	13.0032	14.3863	37.8909	10.4175	6.36381	1.2855	1.74587	0.449053
H3K27p/K36p/K37m2	#DIV/0!	0.00496955	0	0.0126877	0.00140209	0	#DIV/0!	0	0	0	#DIV/0!	0	0	0	0	0	0	0	0.0227167	0	0	0	0	0
H3K27ac/K36m3/K37p	0.1912	0.250509	0.13407	0.0593704	0.106925	0.032928	0.383937	0.106175	0.08023	0.0368491	0.22221	0.0790294	0.194445	0.185504	0.0639573	0.0320452	0.0568516	0.0521678	0.190995	0.093548	0.0261381	0.0298935	0.0211795	0.010289
H3K27m3/K36p/K37p	1.16534	1.23154	1.14453	0.774944	1.48499	0.664882	12.2432	2.71971	2.5616	1.5924	9.99549	2.88707	1.06668	0.962688	0.812974	0.497364	1.07405	1.08336	4.94083	3.57195	1.61499	0.974553	0.816745	0.268789
H3K27p/K36m3/K37p	14.2879	13.4455	5.77918	2.74337	4.61621	2.65934	39.7189	3.36062	5.38516	2.35252	21.9066	4.12799	8.60779	7.46944	4.08154	1.40051	2.13856	2.34534	11.3332	2.74639	1.69021	0.36657	0.659943	0.164709
H3K27p/K36p/K37m3	1.06391	1.43136	1.12855	0.51311	1.03749	0.495866	5.28909	0.927878	1.36016	0.576131	5.51687	1.11418	1.10795	1.11469	0.928859	0.366211	0.781192	0.838957	2.62167	2.1402	0.913929	0.437785	0.366339	0.112606
H3K27m2/K36m1/K37p	10.7165	10.1707	9.72816	5.31167	10.6286	4.22441	94.6434	17.7622	17.3659	10.4097	46.3746	18.0432	9.96258	8.93112	7.42397	3.10253	7.88039	9.27909	44.1711	22.4565	9.48929	4.17057	5.59523	1.49401
H3K27m1/K36m2/K37p	10.8895	11.0654	8.97115	4.04564	7.93426	2.96923	48.8573	7.8139	9.92173	4.86877	25.7566	7.95183	9.60747	9.27563	6.6284	2.41077	4.68498	6.28358	25.6238	9.255	4.20552	1.61467	2.39797	0.531727
H3K27m1/K36m1/K37p	7.80776	7.02893	5.40827	2.11461	4.22961	1.47144	29.7923	2.64329	4.36416	1.5698	7.82827	3.3606	5.26285	4.72278	3.54082	0.646648	1.36979	1.91516	4.96473	1.64357	0.921217	0.123981	0.262247	0.103938
H3K27m1/K36p/K37m1	0.00538316	0.00589429	0.0106989	0.00329288	0.00820856	0.00563782	0.0167164	0.0127282	0.0206711	0.0048071	0.0148741	0.00756528	0.00770185	0.0156937	0.00688506	0.00562539	0.0016503	0.00231646	0.00132426	0.00456546	0.00215016	0.00417137	0.00431638	0.00267692
H3K27ac/K36p/K37p	5.28457	6.58287	7.05282	0.0789821	3.54702	1.40619	10.6876	1.81132	4.08763	0.909521	12.3051	2.48908	1.74951	1.6692	2.01494	0.196261	0.314003	0.305076	0.640233	0.335811	0.175356	0.0329176	0.0287295	0.0182127
H3K27p/K36ac/K37p	0.0385332	0.0575504	0.0424334	0.0116648	0.0119009	0.008415	0.0401968	0.0140185	0.0109421	0.00707184	0.0461964	0.0126178	0.00958954	0.0125122	0.0122489	0.0021795	0.00395959	0.00280103	0.0121619	0.0086734	0.00286724	0.000777266	0.00215332	0.000340992
H3K27p/K36p/K37ac	0.0144351	0.0382297	0.0112119	0.00345973	0.000820148	0.000531115	0.00397512	0.00331595	0.000719532	0.000719916	0.00431817	0.00118709	0.000666878	0.000554189	0.000373824	0	0	2.15409e-05	0	0	0	0	0	0
H3K27m2/K36ac/K37p	0.0300051	0.0258063	0.0249962	0.00950484	0.0103392	0.00933509	0.0541074	0.023686	0.0113509	0.0113687	0.154113	0.0166661	0.0125284	0.0133338	0.0123485	0.00482595	0.00775507	0.00319015	0.0188542	0.0165431	0.00530493	0.00770734	0.00391874	0.000292939
H3K27ac/K36m2/K37p	2.79845	3.02956	2.45261	0.766073	1.15282	0.464221	3.83569	0.790783	1.35066	0.399545	4.19602	0.697713	1.76184	1.70257	1.39492	0.232826	0.30391	0.350156	0.738507	0.274738	0.18477	0.0829363	0.0443797	0.0203278
H3K27ac/K36ac/K37p	0	0.00108683	0.00274748	0	0	0	0.00178481	0	0	0	0	0	0.00181554	0	0	0	0	0	0.00424767	0	0	0	0	0
H33K27p/K36p/K37p	4.46769	4.87273	3.27199	1.01167	1.74857	0.783756	6.37887	0.702326	1.36938	0.46933	5.11705	1.21337	2.29519	2.26167	1.63171	0.28687	0.536103	0.585682	1.93378	0.885617	0.34037	0.108302	0.172869	0.0636724
H3un	119.716	116.3	98.5623	40.692	60.3064	29.907	284.588	45.9853	62.6094	37.3645	422.544	62.7477	71.4363	62.7066	58.4644	14.8572	24.6819	27.0768	99.5023	38.8563	21.8498	29.2442	16.169	3.56889
H3K56p	1064.55	1611.91	1442.51	432.5	774.671	365.503	11754.2	507.93	1088.03	354.456	8490.4	1014.69	653.287	866.001	768.029	186.775	279.643	282.961	1447.63	482.368	248.261	236.497	208.11	35.6563
H3K56m1/S57Ph	0.00935935	0.0326265	0.103697	0.000430476	0.00114548	0.000171072	0.00291274	0.000584534	0.000845173	6.28475e-05	0.00236462	0.000299761	0.0453006	0.00108846	4.94476e-05	0.000168902	0.000234671	9.58737e-05	0.0953442	0.0025001	0.000585293	7.0246e-05	0.000270037	0.000212181
H3K56m2	0.017039	0.00252425	0.022343	0.00168122	0.00549225	0.00180585	0.000440358	0.00384457	0.00636698	0.00366961	0.0203446	0.0120958	0.00465911	0.00119812	0.00787344	0.00130457	0.000475751	0.0017122	0.00477564	0.00203332	0.00228404	0.0105703	0.00115805	0.000686865
H3K56m3	0.000802369	0.0016159	0.00672668	0.00716628	0.00473699	0.00373522	0.00239302	0.0142118	0.00350272	0.00947529	0.00318728	0.0044142	0.00357681	0.00396089	0.00490457	0.0044721	0.00416983	0.00399938	0.00242364	0.00441962	0.00386748	0.00704966	0.0065712	0.00405351
H3K56ac	0.295812	0.573956	0.44314	0.157293	0.121102	0.109906	0.388653	0.212847	0.146943	0.149757	0.772372	0.267877	0.0725078	0.157903	0.228875	0.0804047	0.0961117	0.0332247	0.195763	0.245192	0.0656721	0.0503934	0.120335	0.0055859
H3K56ac/S57Ph	0.00210659	0.0152428	0.0123537	0.00459892	0.0147486	0.00468436	0.0104088	0.00885858	0.00807767	0.0107926	0.0218849	0.00785713	0.0205158	0.0287973	0.00767537	0.0036004	0.0151963	0.00805105	0.0453806	0.0190716	0.0059022	0.00132654	0.00359015	0.000752487
H3K64p	108.728	93.7988	80.2015	31.2029	51.6142	22.6317	255.107	32.2271	51.398	27.502	219.407	51.2506	63.1212	51.072	47.5446	9.79082	18.2595	23.945	79.5672	28.4103	17.1953	13.7538	11.5294	2.91243
H3K79p	617.333	707.122	659.932	252.719	361.748	155.679	2325.64	383.507	491.98	166.973	1002.52	403.366	374.899	554.366	288.983	120.788	169.552	90.4155	869.996	232.841	131.902	111.81	98.5981	17.9728
H3K79m1	9.68555	16.7852	12.7945	7.03445	12.324	5.3009	112.79	42.4683	29.6374	13.0567	37.4483	36.3696	7.17662	15.7343	6.4215	6.27444	8.64671	3.99872	76.4905	16.681	7.89002	9.27093	9.48618	1.30964
H3K79m2	0.612473	0.621675	0.552388	0.433924	0.66565	0.253027	11.1881	3.13984	1.60311	1.76202	6.66271	2.82873	0.671824	0.589074	0.515564	0.270352	0.461399	0.403673	4.79648	1.22436	0.790886	1.28435	0.768521	0.238278
H3K79m3	0.00180888	0.000383811	0.000178828	0.000583199	1.53766e-05	0.00131133	0.00660151	6.9171e-05	8.87272e-05	0.000797428	0.00161557	3.8732e-05	0.000244001	0.000419236	0.0133708	0.00228618	0.00206547	0.0012343	0.0014361	0.000854198	0.00206735	0.00454677	0.00286348	0.00421231
H3K122p	4186.62	4869.46	2049.14	832.629	1535.85	372.051	17990.8	510.969	1277.54	580.621	9982.73	1227.48	1812.21	1026.4	806.493	183.497	314.148	467.037	3291.82	320.88	271.963	196.609	214.093	37.7473
H4K20p	14.6356	10.2894	8.76911	4.82819	5.92006	2.3249	20.4377	5.12324	7.87205	3.21472	18.5953	5.76636	4.97669	5.11744	4.99939	1.41185	0.787072	1.2611	3.38707	2.38209	1.00265	0.575629	0.530311	0.422776
H4K20m1	15.1288	10.6708	8.81854	4.80779	4.85632	1.64352	19.6822	4.05152	5.78044	2.77491	8.64774	3.85083	3.8913	4.65018	3.72834	0.936211	0.468549	0.663724	2.02292	0.889158	0.417316	0.239365	0.32762	0.193568
H4K20m2	48.6915	38.1857	38.1792	18.678	28.2622	10.559	149.472	41.896	40.7503	26.3614	148.531	33.7734	26.7282	29.0142	32.4421	12.4318	7.15916	12.0133	39.012	21.0945	10.4855	12.4545	9.86062	5.77417
H4K20m3	0.214789	0.177618	0.148601	0.0973886	0.159048	0.0648126	1.14526	0.355489	0.201039	0.223726	1.06482	0.232444	0.176978	0.186776	0.165792	0.109079	0.0710061	0.132555	0.655739	0.270087	0.107894	0.233772	0.181155	0.108486
H4un	83.7388	43.0778	47.5119	33.2041	42.4418	18.2821	200.657	35.1871	64.3509	43.9947	201.488	60.3838	46.019	32.0396	67.8402	15.8242	8.14054	16.7465	42.4199	10.8828	17.2683	19.0265	12.317	7.9519
H4K79p/K91p	1044.93	501.229	637.077	609.325	613.061	298.788	4898.51	845.307	1229.75	628.551	922.018	1320.93	498.097	1612.83	712.825	500.255	234.257	170.776	1548.78	223.56	244.613	232.334	208.741	85.7806

## Sheet: S3B MA-plot
	Log2 (%)	Log2 (fold-change)
NF13_K18ac/K23ac	5.83718	0.168068
NF13_K18ac/K23ac	6.00525	0.168068
NF13_K18ac/K23m1
NF13_K18ac/K23m1	-11.1637
NF13_K18ac/K23p	3.39936	-0.32212
NF13_K18ac/K23p	3.72149	-0.32212
NF13_K18p/K23ac	3.9048	0.003747
NF13_K18p/K23ac	3.90855	0.003747
NF13_K18p/K23p	3.35019	-0.52373
NF13_K18p/K23p	3.87392	-0.52373
NF13_K20m1	3.40738	-0.73529
NF13_K20m1	4.14267	-0.73529
NF13_K20m2	6.01897	0.226776
NF13_K20m2	6.24575	0.226776
NF13_K20m3	-1.83961	0.714197
NF13_K20m3	-1.12542	0.714197
NF13_K20p	3.70556	-0.39965
NF13_K20p	4.1052	-0.39965
NF13_K27ac/K36ac/K37p	-11.618	-0.52824
NF13_K27ac/K36ac/K37p	-11.0898	-0.52824
NF13_K27ac/K36m2/K37p	-0.1259	0.150361
NF13_K27ac/K36m2/K37p	0.024457	0.150361
NF13_K27ac/K36m3/K37p	-3.99426	0.485585
NF13_K27ac/K36m3/K37p	-3.50867	0.485585
NF13_K27ac/K36p/K37p	0.230324	-0.8573
NF13_K27ac/K36p/K37p	1.08763	-0.8573
NF13_K27m1/K36m1/K37p	1.15761	0.327729
NF13_K27m1/K36m1/K37p	1.48534	0.327729
NF13_K27m1/K36m2/K37p	1.77412	0.627678
NF13_K27m1/K36m2/K37p	2.4018	0.627678
NF13_K27m1/K36p/K37m1	-8.62689	1.31455
NF13_K27m1/K36p/K37m1	-7.31234	1.31455
NF13_K27m1/K36p/K37p	3.1347	-0.21108
NF13_K27m1/K36p/K37p	3.34578	-0.21108
NF13_K27m2/K36ac/K37p	-6.94404	-0.14607
NF13_K27m2/K36ac/K37p	-6.79798	-0.14607
NF13_K27m2/K36m1/K37p	1.7688	0.687999
NF13_K27m2/K36m1/K37p	2.4568	0.687999
NF13_K27m2/K36p/K37p	2.45826	0.291157
NF13_K27m2/K36p/K37p	2.74941	0.291157
NF13_K27m3/K36p/K37p	-1.34284	0.591106
NF13_K27m3/K36p/K37p	-0.75173	0.591106
NF13_K27p/K36ac/K37p	-7.07493	-1.04627
NF13_K27p/K36ac/K37p	-6.02866	-1.04627
NF13_K27p/K36m1/K37p	4.14829	-0.39402
NF13_K27p/K36m1/K37p	4.54231	-0.39402
NF13_K27p/K36m2/K37p	5.15361	0.197085
NF13_K27p/K36m2/K37p	5.35069	0.197085
NF13_K27p/K36m3/K37p	1.8552	0.17138
NF13_K27p/K36m3/K37p	2.02658	0.17138
NF13_K27p/K36p/K37ac	-11.5823	-4.38752
NF13_K27p/K36p/K37ac	-7.19483	-4.38752
NF13_K27p/K36p/K37m2
NF13_K27p/K36p/K37m2	-10.3762
NF13_K27p/K36p/K37m3	-1.31636	0.721406
NF13_K27p/K36p/K37m3	-0.59495	0.721406
NF13_K27p/K36p/K37p	2.24399	-1.169
NF13_K27p/K36p/K37p	3.41298	-1.169
NF13_K27p/K37p/K37m1	-6.58716	0.281649
NF13_K27p/K37p/K37m1	-6.30551	0.281649
NF13_K4m1	3.03636	0.245421
NF13_K4m1	3.28179	0.245421
NF13_K4m1/T6Ph	-11.436	-1.11395
NF13_K4m1/T6Ph	-10.322	-1.11395
NF13_K4m2	0.426625	0.212813
NF13_K4m2	0.639438	0.212813
NF13_K4m3	-1.08139	0.238305
NF13_K4m3	-0.84308	0.238305
NF13_K4p	6.4549	-0.03201
NF13_K4p	6.48691	-0.03201
NF13_K4p/T6Ph	-8.57317	0.49168
NF13_K4p/T6Ph	-8.08149	0.49168
NF13_K56ac	-5.66526	-0.67033
NF13_K56ac	-4.99493	-0.67033
NF13_K56ac/S57Ph	-10.5514	1.90042
NF13_K56ac/S57Ph	-8.65093	1.90042
NF13_K56m1/S57Ph	-8.7301	-0.51392
NF13_K56m1/S57Ph	-8.21618	-0.51392
NF13_K56m2	-10.643	-0.81683
NF13_K56m2	-9.82614	-0.81683
NF13_K56m3	-12.1908	1.35643
NF13_K56m3	-10.8344	1.35643
NF13_K56p	6.64333	0.000159
NF13_K56p	6.64349	0.000159
NF13_K79m1	0.94116	0.239838
NF13_K79m1	1.181	0.239838
NF13_K79m2	-3.49854	0.771049
NF13_K79m2	-2.72749	0.771049
NF13_K79m3	-12.994	3.66214
NF13_K79m3	-9.33184	3.66214
NF13_K79p	6.60851	-0.00607
NF13_K79p	6.61458	-0.00607
NF13_K9ac/K14ac	0.349817	0.039367
NF13_K9ac/K14ac	0.389184	0.039367
NF13_K9ac/K14p
NF13_K9ac/K14p
NF13_K9m1/K14ac	4.07598	0.008737
NF13_K9m1/K14ac	4.08472	0.008737
NF13_K9m1/K14p	2.64441	-0.16587
NF13_K9m1/K14p	2.81028	-0.16587
NF13_K9m2/K14p	5.27263	0.212806
NF13_K9m2/K14p	5.48544	0.212806
NF13_K9m3/K14ac	1.94463	0.712218
NF13_K9m3/K14ac	2.65685	0.712218
NF13_K9m3/K14p	2.45759	0.338467
NF13_K9m3/K14p	2.79606	0.338467
NF13_K9p/K14ac	3.20503	-0.56889
NF13_K9p/K14ac	3.77393	-0.56889
NF13_K9p/K14p	3.02541	-0.6339
NF13_K9p/K14p	3.65931	-0.6339
NF13_K9p/S10Ph/K14ac	-4.67836	-3.20473
NF13_K9p/S10Ph/K14ac	-1.47364	-3.20473
NF13_K9p/S10Ph/K14p	-6.04522	-3.51794
NF13_K9p/S10Ph/K14p	-2.52728	-3.51794
NF13_T3Ph/K4p	-1.81782	0.604653
NF13_T3Ph/K4p	-1.21317	0.604653
NF18_K18ac/K23ac	4.66322	-0.5634
NF18_K18ac/K23ac	5.22662	-0.5634
NF18_K18ac/K23m1
NF18_K18ac/K23m1
NF18_K18ac/K23p	4.74572	-0.6486
NF18_K18ac/K23p	5.39432	-0.6486
NF18_K18p/K23ac	3.48605	1.00812
NF18_K18p/K23ac	4.49417	1.00812
NF18_K18p/K23p	3.21627	1.44463
NF18_K18p/K23p	4.6609	1.44463
NF18_K20m1	2.46176	-1.29578
NF18_K20m1	3.75753	-1.29578
NF18_K20m2	6.13068	0.268727
NF18_K20m2	6.39941	0.268727
NF18_K20m3	-1.33073	1.07429
NF18_K20m3	-0.25644	1.07429
NF18_K20p	3.20791	-0.79297
NF18_K20p	4.00089	-0.79297
NF18_K27ac/K36ac/K37p
NF18_K27ac/K36ac/K37p
NF18_K27ac/K36m2/K37p	-0.40367	-0.12137
NF18_K27ac/K36m2/K37p	-0.2823	-0.12137
NF18_K27ac/K36m3/K37p	-3.92341	0.837858
NF18_K27ac/K36m3/K37p	-3.08555	0.837858
NF18_K27ac/K36p/K37p	-0.54223	-1.23973
NF18_K27ac/K36p/K37p	0.697496	-1.23973
NF18_K27m1/K36m1/K37p	1.38476	0.246901
NF18_K27m1/K36m1/K37p	1.63166	0.246901
NF18_K27m1/K36m2/K37p	2.33583	1.08184
NF18_K27m1/K36m2/K37p	3.41768	1.08184
NF18_K27m1/K36p/K37m1	-7.303	0.668125
NF18_K27m1/K36p/K37m1	-6.63488	0.668125
NF18_K27m1/K36p/K37p	2.41569	-1.07192
NF18_K27m1/K36p/K37p	3.48761	-1.07192
NF18_K27m2/K36ac/K37p	-6.46063	0.315909
NF18_K27m2/K36ac/K37p	-6.14472	0.315909
NF18_K27m2/K36m1/K37p	2.7784	1.21262
NF18_K27m2/K36m1/K37p	3.99103	1.21262
NF18_K27m2/K36p/K37p	3.44151	0.288072
NF18_K27m2/K36p/K37p	3.72959	0.288072
NF18_K27m3/K36p/K37p	0.020039	1.08268
NF18_K27m3/K36p/K37p	1.10272	1.08268
NF18_K27p/K36ac/K37p	-7.03974	-0.66224
NF18_K27p/K36ac/K37p	-6.3775	-0.66224
NF18_K27p/K36m1/K37p	2.99107	-0.95976
NF18_K27p/K36m1/K37p	3.95083	-0.95976
NF18_K27p/K36m2/K37p	4.92769	0.036537
NF18_K27p/K36m2/K37p	4.96423	0.036537
NF18_K27p/K36m3/K37p	1.85631	0.446041
NF18_K27p/K36m3/K37p	2.30235	0.446041
NF18_K27p/K36p/K37ac	-16.137	-7.05515
NF18_K27p/K36p/K37ac	-9.08189	-7.05515
NF18_K27p/K36p/K37m2
NF18_K27p/K36p/K37m2	-7.55951
NF18_K27p/K36p/K37m3	-0.48371	1.1624
NF18_K27p/K36p/K37m3	0.67869	1.1624
NF18_K27p/K36p/K37p	1.16661	-2.09449
NF18_K27p/K36p/K37p	3.2611	-2.09449
NF18_K27p/K37p/K37m1	-6.0712	0.931166
NF18_K27p/K37p/K37m1	-5.14003	0.931166
NF18_K4m1	3.05549	0.516443
NF18_K4m1	3.57193	0.516443
NF18_K4m1/T6Ph	-9.79553	0.386425
NF18_K4m1/T6Ph	-9.40911	0.386425
NF18_K4m2	0.606367	0.295888
NF18_K4m2	0.902255	0.295888
NF18_K4m3	-0.97296	0.264022
NF18_K4m3	-0.70894	0.264022
NF18_K4p	6.41267	-0.0673
NF18_K4p	6.47997	-0.0673
NF18_K4p/T6Ph	-7.95445	0.998488
NF18_K4p/T6Ph	-6.95596	0.998488
NF18_K56ac	-5.19243	0.119414
NF18_K56ac	-5.07302	0.119414
NF18_K56ac/S57Ph	-9.4641	1.26434
NF18_K56ac/S57Ph	-8.19976	1.26434
NF18_K56m1/S57Ph	-13.8151	-0.4988
NF18_K56m1/S57Ph	-13.3163	-0.4988
NF18_K56m2	-10.9918	-0.11128
NF18_K56m2	-10.8805	-0.11128
NF18_K56m3	-9.83298	0.687386
NF18_K56m3	-9.1456	0.687386
NF18_K56p	6.64335	-7.1e-05
NF18_K56p	6.64342	-7.1e-05
NF18_K79m1	1.62916	0.591622
NF18_K79m1	2.22078	0.591622
NF18_K79m2	-2.58112	0.838203
NF18_K79m2	-1.74291	0.838203
NF18_K79m3	-11.492	2.02981
NF18_K79m3	-9.46219	2.02981
NF18_K79p	6.57044	-0.02559
NF18_K79p	6.59603	-0.02559
NF18_K9ac/K14ac	-0.03087	-0.01689
NF18_K9ac/K14ac	-0.01398	-0.01689
NF18_K9ac/K14p
NF18_K9ac/K14p
NF18_K9m1/K14ac	3.3147	-0.31518
NF18_K9m1/K14ac	3.62988	-0.31518
NF18_K9m1/K14p	2.39447	-0.31094
NF18_K9m1/K14p	2.70541	-0.31094
NF18_K9m2/K14p	5.43468	0.228117
NF18_K9m2/K14p	5.6628	0.228117
NF18_K9m3/K14ac	1.95364	0.96502
NF18_K9m3/K14ac	2.91866	0.96502
NF18_K9m3/K14p	2.597	0.655614
NF18_K9m3/K14p	3.25262	0.655614
NF18_K9p/K14ac	3.1025	-0.6362
NF18_K9p/K14ac	3.7387	-0.6362
NF18_K9p/K14p	2.8928	-0.81792
NF18_K9p/K14p	3.71071	-0.81792
NF18_K9p/S10Ph/K14ac	-5.17866	-3.57639
NF18_K9p/S10Ph/K14ac	-1.60227	-3.57639
NF18_K9p/S10Ph/K14p	-5.93115	-3.29374
NF18_K9p/S10Ph/K14p	-2.63741	-3.29374
NF18_T3Ph/K4p	-1.3671	0.130738
NF18_T3Ph/K4p	-1.23636	0.130738
NF25_K18ac/K23ac	5.18756	-0.23711
NF25_K18ac/K23ac	5.42467	-0.23711
NF25_K18ac/K23m1	-8.69051	-2.10701
NF25_K18ac/K23m1	-6.5835	-2.10701
NF25_K18ac/K23p	3.4216	0.603554
NF25_K18ac/K23p	4.02516	0.603554
NF25_K18p/K23ac	4.87676	-0.03113
NF25_K18p/K23ac	4.90789	-0.03113
NF25_K18p/K23p	4.02689	0.134475
NF25_K18p/K23p	4.16137	0.134475
NF25_K20m1	1.94743	-1.31478
NF25_K20m1	3.26221	-1.31478
NF25_K20m2	6.28825	0.146105
NF25_K20m2	6.43436	0.146105
NF25_K20m3	-0.85389	1.05515
NF25_K20m3	0.201266	1.05515
NF25_K20p	3.08911	-0.45908
NF25_K20p	3.54819	-0.45908
NF25_K27ac/K36ac/K37p	-13.1981	2.99587
NF25_K27ac/K36ac/K37p	-10.2022	2.99587
NF25_K27ac/K36m2/K37p	-1.15873	-0.80561
NF25_K27ac/K36m2/K37p	-0.35312	-0.80561
NF25_K27ac/K36m3/K37p	-3.72988	0.488205
NF25_K27ac/K36m3/K37p	-3.24168	0.488205
NF25_K27ac/K36p/K37p	-1.16043	-2.24598
NF25_K27ac/K36p/K37p	1.08555	-2.24598
NF25_K27m1/K36m1/K37p	1.38681	-0.4596
NF25_K27m1/K36m1/K37p	1.84641	-0.4596
NF25_K27m1/K36m2/K37p	2.93477	0.802085
NF25_K27m1/K36m2/K37p	3.73685	0.802085
NF25_K27m1/K36p/K37m1	-7.83263	-1.14261
NF25_K27m1/K36p/K37m1	-6.69002	-1.14261
NF25_K27m1/K36p/K37p	1.80636	-1.49842
NF25_K27m1/K36p/K37p	3.30478	-1.49842
NF25_K27m2/K36ac/K37p	-6.2095	0.275638
NF25_K27m2/K36ac/K37p	-5.93386	0.275638
NF25_K27m2/K36m1/K37p	3.93333	0.878
NF25_K27m2/K36m1/K37p	4.81133	0.878
NF25_K27m2/K36p/K37p	4.01361	-0.29245
NF25_K27m2/K36p/K37p	4.30606	-0.29245
NF25_K27m3/K36p/K37p	1.12701	0.925744
NF25_K27m3/K36p/K37p	2.05276	0.925744
NF25_K27p/K36ac/K37p	-6.77794	-0.045
NF25_K27p/K36ac/K37p	-6.73294	-0.045
NF25_K27p/K36m1/K37p	1.94651	-1.71255
NF25_K27p/K36m1/K37p	3.65907	-1.71255
NF25_K27p/K36m2/K37p	4.19799	-0.09479
NF25_K27p/K36m2/K37p	4.29278	-0.09479
NF25_K27p/K36m3/K37p	2.21608	0.139771
NF25_K27p/K36m3/K37p	2.35586	0.139771
NF25_K27p/K36p/K37ac
NF25_K27p/K36p/K37ac	-9.39185
NF25_K27p/K36p/K37m2
NF25_K27p/K36p/K37m2	-7.78319
NF25_K27p/K36p/K37m3	-0.12518	1.36857
NF25_K27p/K36p/K37m3	1.24339	1.36857
NF25_K27p/K36p/K37p	0.517663	-2.37109
NF25_K27p/K36p/K37p	2.88875	-2.37109
NF25_K27p/K37p/K37m1	-6.60395	0.538717
NF25_K27p/K37p/K37m1	-6.06524	0.538717
NF25_K4m1	3.38231	0.330303
NF25_K4m1	3.71261	0.330303
NF25_K4m1/T6Ph	-9.36584	-0.55515
NF25_K4m1/T6Ph	-8.81068	-0.55515
NF25_K4m2	0.714923	-0.0345
NF25_K4m2	0.749423	-0.0345
NF25_K4m3	-1.07097	-0.18297
NF25_K4m3	-0.888	-0.18297
NF25_K4p	6.3939	-0.05053
NF25_K4p	6.44444	-0.05053
NF25_K4p/T6Ph
NF25_K4p/T6Ph	-7.49018
NF25_K56ac	-5.67559	0.628928
NF25_K56ac	-5.04666	0.628928
NF25_K56ac/S57Ph	-10.1867	1.87813
NF25_K56ac/S57Ph	-8.30856	1.87813
NF25_K56m1/S57Ph	-13.7518	5.07655
NF25_K56m1/S57Ph	-8.67529	5.07655
NF25_K56m2	-11.1227	0.312543
NF25_K56m2	-10.8102	0.312543
NF25_K56m3	-10.15	-0.24948
NF25_K56m3	-9.90049	-0.24948
NF25_K56p	6.64332	-0.00022
NF25_K56p	6.64354	-0.00022
NF25_K79m1	2.74885	0.009987
NF25_K79m1	2.75884	0.009987
NF25_K79m2	-1.00499	0.057001
NF25_K79m2	-0.94799	0.057001
NF25_K79m3	-13.2754	2.69712
NF25_K79m3	-10.5783	2.69712
NF25_K79p	6.53469	-0.00105
NF25_K79p	6.53574	-0.00105
NF25_K9ac/K14ac	-0.29655	-0.9253
NF25_K9ac/K14ac	0.628752	-0.9253
NF25_K9ac/K14p
NF25_K9ac/K14p	-3.65691
NF25_K9m1/K14ac	2.88591	-0.75796
NF25_K9m1/K14ac	3.64386	-0.75796
NF25_K9m1/K14p	2.4934	-0.2448
NF25_K9m1/K14p	2.7382	-0.2448
NF25_K9m2/K14p	5.31122	0.270058
NF25_K9m2/K14p	5.58128	0.270058
NF25_K9m3/K14ac	2.17039	0.610263
NF25_K9m3/K14ac	2.78065	0.610263
NF25_K9m3/K14p	2.66949	0.907459
NF25_K9m3/K14p	3.57695	0.907459
NF25_K9p/K14ac	3.38023	-0.46511
NF25_K9p/K14ac	3.84534	-0.46511
NF25_K9p/K14p	3.16173	-0.63246
NF25_K9p/K14p	3.79419	-0.63246
NF25_K9p/S10Ph/K14ac	-5.45677	-3.69844
NF25_K9p/S10Ph/K14ac	-1.75832	-3.69844
NF25_K9p/S10Ph/K14p	-5.88749	-3.34558
NF25_K9p/S10Ph/K14p	-2.54191	-3.34558
NF25_T3Ph/K4p	-1.95001	1.3788
NF25_T3Ph/K4p	-0.57121	1.3788
NF32_K18ac/K23ac	4.24975	-0.37788
NF32_K18ac/K23ac	4.62763	-0.37788
NF32_K18ac/K23m1
NF32_K18ac/K23m1	-9.8956
NF32_K18ac/K23p	4.50507	0.41227
NF32_K18ac/K23p	4.91733	0.41227
NF32_K18p/K23ac	4.41544	-0.20304
NF32_K18p/K23ac	4.61848	-0.20304
NF32_K18p/K23p	4.80779	0.07082
NF32_K18p/K23p	4.87861	0.07082
NF32_K20m1	1.37051	-1.51937
NF32_K20m1	2.88988	-1.51937
NF32_K20m2	6.33592	0.164175
NF32_K20m2	6.5001	0.164175
NF32_K20m3	-0.7196	1.47449
NF32_K20m3	0.754891	1.47449
NF32_K20p	2.38161	-1.10394
NF32_K20p	3.48555	-1.10394
NF32_K27ac/K36ac/K37p
NF32_K27ac/K36ac/K37p
NF32_K27ac/K36m2/K37p	-0.97998	-0.69798
NF32_K27ac/K36m2/K37p	-0.282	-0.69798
NF32_K27ac/K36m3/K37p	-3.97066	1.77674
NF32_K27ac/K36m3/K37p	-2.19392	1.77674
NF32_K27ac/K36p/K37p	-1.697	-2.95444
NF32_K27ac/K36p/K37p	1.25744	-2.95444
NF32_K27m1/K36m1/K37p	0.851162	-0.5023
NF32_K27m1/K36m1/K37p	1.35346	-0.5023
NF32_K27m1/K36m2/K37p	2.8849	0.97664
NF32_K27m1/K36m2/K37p	3.86155	0.97664
NF32_K27m1/K36p/K37m1	-7.33798	2.81899
NF32_K27m1/K36p/K37m1	-4.51899	2.81899
NF32_K27m1/K36p/K37p	1.21426	-2.27395
NF32_K27m1/K36p/K37p	3.48821	-2.27395
NF32_K27m2/K36ac/K37p	-5.26984	0.38494
NF32_K27m2/K36ac/K37p	-4.8849	0.38494
NF32_K27m2/K36m1/K37p	3.92884	1.28514
NF32_K27m2/K36m1/K37p	5.21398	1.28514
NF32_K27m2/K36p/K37p	3.83839	-0.4475
NF32_K27m2/K36p/K37p	4.28589	-0.4475
NF32_K27m3/K36p/K37p	1.40536	1.3782
NF32_K27m3/K36p/K37p	2.78356	1.3782
NF32_K27p/K36ac/K37p	-6.64278	-0.24794
NF32_K27p/K36ac/K37p	-6.39484	-0.24794
NF32_K27p/K36m1/K37p	1.11199	-2.18783
NF32_K27p/K36m1/K37p	3.29982	-2.18783
NF32_K27p/K36m2/K37p	3.51073	-0.82985
NF32_K27p/K36m2/K37p	4.34058	-0.82985
NF32_K27p/K36m3/K37p	1.97155	-0.22193
NF32_K27p/K36m3/K37p	2.19348	-0.22193
NF32_K27p/K36p/K37ac
NF32_K27p/K36p/K37ac	-9.77016
NF32_K27p/K36p/K37m2
NF32_K27p/K36p/K37m2
NF32_K27p/K36p/K37m3	0.218597	1.37908
NF32_K27p/K36p/K37m3	1.59768	1.37908
NF32_K27p/K36p/K37p	0.481493	-2.65169
NF32_K27p/K36p/K37p	3.13319	-2.65169
NF32_K27p/K37p/K37m1	-6.93702	-0.52496
NF32_K27p/K37p/K37m1	-6.41206	-0.52496
NF32_K4m1	3.16484	0.849927
NF32_K4m1	4.01477	0.849927
NF32_K4m1/T6Ph	-9.49365	2.58375
NF32_K4m1/T6Ph	-6.90989	2.58375
NF32_K4m2	0.687635	0.647908
NF32_K4m2	1.33554	0.647908
NF32_K4m3	-1.12572	0.800809
NF32_K4m3	-0.32491	0.800809
NF32_K4p	6.32312	-0.14779
NF32_K4p	6.47091	-0.14779
NF32_K4p/T6Ph	-9.91228	4.3572
NF32_K4p/T6Ph	-5.55508	4.3572
NF32_K56ac	-5.27058	0.285873
NF32_K56ac	-4.98471	0.285873
NF32_K56ac/S57Ph	-9.52389	0.108837
NF32_K56ac/S57Ph	-9.41505	0.108837
NF32_K56m1/S57Ph	-15.2857	3.3281
NF32_K56m1/S57Ph	-11.9576	3.3281
NF32_K56m2	-10.2485	1.4948
NF32_K56m2	-8.75372	1.4948
NF32_K56m3	-9.898	2.47656
NF32_K56m3	-7.42144	2.47656
NF32_K56p	6.64326	-0.00018
NF32_K56p	6.64344	-0.00018
NF32_K79m1	2.6613	0.277178
NF32_K79m1	2.93848	0.277178
NF32_K79m2	-0.41825	0.406632
NF32_K79m2	-0.01162	0.406632
NF32_K79m3	-12.2835	5.53598
NF32_K79m3	-6.74751	5.53598
NF32_K79p	6.51306	-0.02494
NF32_K79p	6.538	-0.02494
NF32_K9ac/K14ac	0.364543	0.147611
NF32_K9ac/K14ac	0.512154	0.147611
NF32_K9ac/K14p	-6.16732	-1.46473
NF32_K9ac/K14p	-4.70259	-1.46473
NF32_K9m1/K14ac	3.08688	-0.18785
NF32_K9m1/K14ac	3.27473	-0.18785
NF32_K9m1/K14p	1.94259	-0.58117
NF32_K9m1/K14p	2.52376	-0.58117
NF32_K9m2/K14p	5.42665	0.129237
NF32_K9m2/K14p	5.55589	0.129237
NF32_K9m3/K14ac	2.18925	1.51368
NF32_K9m3/K14ac	3.70293	1.51368
NF32_K9m3/K14p	2.78764	0.753513
NF32_K9m3/K14p	3.54116	0.753513
NF32_K9p/K14ac	3.13852	-0.71005
NF32_K9p/K14ac	3.84857	-0.71005
NF32_K9p/K14p	2.50049	-1.28466
NF32_K9p/K14p	3.78515	-1.28466
NF32_K9p/S10Ph/K14ac	-4.91609	-3.50165
NF32_K9p/S10Ph/K14ac	-1.41444	-3.50165
NF32_K9p/S10Ph/K14p	-6.01411	-3.69927
NF32_K9p/S10Ph/K14p	-2.31484	-3.69927
NF32_T3Ph/K4p	-1.95924	0.699744
NF32_T3Ph/K4p	-1.25949	0.699744

## Sheet: S3C Volcano-plot
	Log2 (fold-change)	-Log2 (adj.p)
NF13_K9ac/K14p
NF18_T3Ph/K4p	0.130738
NF18_K9ac/K14p
NF18_K18ac/K23m1
NF18_K27ac/K36ac/K37p
NF32_K27p/K36p/K37m2
NF32_K27ac/K36ac/K37p
NF13_K18p/K23ac	0.003747	0
NF13_K27p/K36p/K37m2		0
NF18_K4p/T6Ph	0.998488	0
NF25_K18p/K23ac	-0.03113	0
NF25_K27m2/K36p/K37p	-0.29245	0
NF25_K27p/K36p/K37m2		0
NF25_K79p	-0.00105	0
NF25_K79m1	0.009987	0
NF32_K27m2/K36p/K37p	-0.4475	0
NF13_K9m1/K14ac	0.008737	0.02041
NF32_K56ac/S57Ph	0.108837	0.022666
NF25_K18p/K23p	0.134475	0.068438
NF18_K9ac/K14ac	-0.01689	0.069157
NF25_K79m2	0.057001	0.071455
NF18_K56m2	-0.11128	0.075158
NF25_K18ac/K23ac	-0.23711	0.086374
NF25_K56m3	-0.24948	0.093864
NF25_K4m2	-0.0345	0.102577
NF13_K56m1/S57Ph	-0.51392	0.118666
NF18_K56ac	0.119414	0.119994
NF32_K9ac/K14ac	0.147611	0.121119
NF32_K18p/K23ac	-0.20304	0.12115
NF13_K9ac/K14ac	0.039367	0.121996
NF13_K27m2/K36p/K37p	0.291157	0.122667
NF13_T3Ph/K4p	0.604653	0.124424
NF32_K56ac	0.285873	0.125073
NF13_K27ac/K36ac/K37p	-0.52824	0.127581
NF25_K4m1/T6Ph	-0.55515	0.153738
NF25_K27p/K36ac/K37p	-0.045	0.18505
NF32_K18p/K23p	0.07082	0.200138
NF32_K18ac/K23ac	-0.37788	0.228115
NF18_K27p/K36m2/K37p	0.036537	0.269673
NF18_K18ac/K23ac	-0.5634	0.275583
NF18_K27m2/K36ac/K37p	0.315909	0.27899
NF18_K56p	-7.1e-05	0.282124
NF25_K27p/K36m2/K37p	-0.09479	0.295156
NF18_K18ac/K23p	-0.6486	0.316044
NF25_K56m2	0.312543	0.320105
NF32_K27p/K36m3/K37p	-0.22193	0.33105
NF18_K27m1/K36p/K37m1	0.668125	0.336426
NF32_K9ac/K14p	-1.46473	0.339964
NF32_K56p	-0.00018	0.390241
NF13_K18ac/K23ac	0.168068	0.427473
NF32_K27p/K36ac/K37p	-0.24794	0.455297
NF32_K9m1/K14ac	-0.18785	0.46108
NF13_K4p/T6Ph	0.49168	0.466288
NF32_K79m1	0.277178	0.498057
NF25_K4m3	-0.18297	0.600274
NF13_K27m2/K36ac/K37p	-0.14607	0.633036
NF13_K27p/K37p/K37m1	0.281649	0.634766
NF13_K18ac/K23p	-0.32212	0.650208
NF18_K9p/K14ac	-0.6362	0.676262
NF25_K18ac/K23p	0.603554	0.690669
NF32_K79p	-0.02494	0.691836
NF18_K4m1/T6Ph	0.386425	0.751346
NF13_K79m3	3.66214	0.763037
NF18_K18p/K23ac	1.00812	0.785264
NF25_T3Ph/K4p	1.3788	0.788882
NF32_K27m2/K36ac/K37p	0.38494	0.789056
NF25_K27p/K37p/K37m1	0.538717	0.789776
NF25_K4p/T6Ph		0.792976
NF32_K18ac/K23m1		0.793876
NF25_K27p/K36m3/K37p	0.139771	0.797063
NF25_K27ac/K36ac/K37p	2.99587	0.802337
NF13_K18ac/K23m1		0.810749
NF32_T3Ph/K4p	0.699744	0.812058
NF13_K18p/K23p	-0.52373	0.818527
NF32_K4p/T6Ph	4.3572	0.824593
NF18_K27p/K36p/K37m2		0.866565
NF25_K27m2/K36ac/K37p	0.275638	0.892874
NF25_K9p/K14ac	-0.46511	0.894249
NF13_K9p/K14ac	-0.56889	0.89709
NF25_K56m1/S57Ph	5.07655	0.898309
NF18_K27ac/K36p/K37p	-1.23973	0.905624
NF25_K79m3	2.69712	0.924991
NF32_K56m1/S57Ph	3.3281	1.08229
NF32_K4m2	0.647908	1.08577
NF18_K27m1/K36m1/K37p	0.246901	1.13752
NF13_K27p/K36m3/K37p	0.17138	1.18437
NF25_K27m1/K36m1/K37p	-0.4596	1.18902
NF32_K79m2	0.406632	1.19723
NF32_K79m3	5.53598	1.20901
NF32_K9m2/K14p	0.129237	1.23624
NF32_K56m3	2.47656	1.24466
NF32_K18ac/K23p	0.41227	1.2583
NF32_K56m2	1.4948	1.26395
NF18_K27p/K36ac/K37p	-0.66224	1.26666
NF25_K4p	-0.05053	1.29208
NF18_K18p/K23p	1.44463	1.30054
NF18_K27p/K36p/K37ac	-7.05515	1.31463
NF18_K56m1/S57Ph	-0.4988	1.32201
NF25_K18ac/K23m1	-2.10701	1.33228
NF25_K27p/K36p/K37ac		1.33706
NF18_K4m3	0.264022	1.35848
NF32_K4m3	0.800809	1.39269
NF18_K27ac/K36m2/K37p	-0.12137	1.40822
NF25_K4m1	0.330303	1.41416
NF18_K79m2	0.838203	1.54512
NF13_K56m2	-0.81683	1.54607
NF25_K20p	-0.45908	1.54783
NF18_K27p/K36m3/K37p	0.446041	1.55932
NF13_K27ac/K36m3/K37p	0.485585	1.56683
NF13_K27m1/K36p/K37m1	1.31455	1.57449
NF32_K9m1/K14p	-0.58117	1.5759
NF18_K9m2/K14p	0.228117	1.59622
NF32_K27p/K37p/K37m1	-0.52496	1.60751
NF13_K56ac/S57Ph	1.90042	1.70305
NF32_K9m3/K14ac	1.51368	1.72955
NF13_K56ac	-0.67033	1.73119
NF13_K4m2	0.212813	1.77778
NF32_K9p/K14ac	-0.71005	1.77911
NF13_K27ac/K36m2/K37p	0.150361	1.86654
NF32_K9p/S10Ph/K14p	-3.69927	1.90427
NF18_K9m1/K14ac	-0.31518	1.94793
NF18_K56ac/S57Ph	1.26434	1.9622
NF32_K27ac/K36m2/K37p	-0.69798	2.03488
NF25_K9ac/K14ac	-0.9253	2.07017
NF13_K9p/S10Ph/K14ac	-3.20473	2.08247
NF13_K27p/K36p/K37ac	-4.38752	2.12572
NF13_K79m2	0.771049	2.13036
NF32_K27m1/K36m1/K37p	-0.5023	2.16485
NF13_K9m1/K14p	-0.16587	2.20151
NF32_K9p/S10Ph/K14ac	-3.50165	2.24856
NF25_K9p/S10Ph/K14ac	-3.69844	2.28854
NF25_K27m3/K36p/K37p	0.925744	2.38842
NF18_K4p	-0.0673	2.43453
NF25_K27p/K36p/K37m3	1.36857	2.4404
NF25_K9m2/K14p	0.270058	2.44094
NF32_K20m1	-1.51937	2.44522
NF18_K27p/K37p/K37m1	0.931166	2.44629
NF13_K4m1/T6Ph	-1.11395	2.44974
NF18_K9m1/K14p	-0.31094	2.44976
NF13_K9p/S10Ph/K14p	-3.51794	2.45091
NF18_K79m3	2.02981	2.45871
NF32_K27m1/K36p/K37p	-2.27395	2.46159
NF32_K27m1/K36p/K37m1	2.81899	2.46163
NF25_K27p/K36m1/K37p	-1.71255	2.46747
NF25_K27m1/K36p/K37m1	-1.14261	2.47111
NF25_K20m2	0.146105	2.47225
NF25_K9m1/K14p	-0.2448	2.47245
NF25_K9ac/K14p		2.47985
NF18_K9p/S10Ph/K14ac	-3.57639	2.48142
NF18_K4m1	0.516443	2.48557
NF32_K27ac/K36p/K37p	-2.95444	2.49133
NF13_K27m1/K36m1/K37p	0.327729	2.50116
NF25_K9p/S10Ph/K14p	-3.34558	2.50642
NF13_K56m3	1.35643	2.57693
NF13_K27m1/K36p/K37p	-0.21108	2.58674
NF18_K9p/S10Ph/K14p	-3.29374	2.5963
NF18_K27m2/K36p/K37p	0.288072	2.59996
NF25_K27ac/K36m3/K37p	0.488205	2.60479
NF13_K9m2/K14p	0.212806	2.6082
NF13_K56p	0.000159	2.61189
NF18_K79m1	0.591622	2.70055
NF32_K27p/K36p/K37p	-2.65169	2.76732
NF25_K20m3	1.05515	2.82425
NF32_K27ac/K36m3/K37p	1.77674	2.87714
NF18_K56m3	0.687386	2.8855
NF13_K9m3/K14p	0.338467	2.93229
NF25_K56p	-0.00022	2.95024
NF25_K9m3/K14ac	0.610263	3.02243
NF25_K9p/K14p	-0.63246	3.15716
NF18_K79p	-0.02559	3.24068
NF25_K56ac/S57Ph	1.87813	3.26932
NF13_K4m1	0.245421	3.28302
NF18_K27m2/K36m1/K37p	1.21262	3.30246
NF32_K20m2	0.164175	3.33358
NF13_K27p/K36m1/K37p	-0.39402	3.34654
NF13_K4p	-0.03201	3.34835
NF32_K27m3/K36p/K37p	1.3782	3.36486
NF32_K4m1	0.849927	3.36834
NF18_K20m1	-1.29578	3.37415
NF32_K9p/K14p	-1.28466	3.46624
NF32_K27p/K36m2/K37p	-0.82985	3.5383
NF13_K20m3	0.714197	3.54234
NF25_K20m1	-1.31478	3.54659
NF25_K27ac/K36p/K37p	-2.24598	3.55355
NF13_K9m3/K14ac	0.712218	3.55537
NF13_K27p/K36ac/K37p	-1.04627	3.55728
NF25_K27m2/K36m1/K37p	0.878	3.56296
NF32_K4m1/T6Ph	2.58375	3.56469
NF25_K27p/K36p/K37p	-2.37109	3.56641
NF25_K27ac/K36m2/K37p	-0.80561	3.5684
NF18_K27m1/K36m2/K37p	1.08184	3.58951
NF13_K79m1	0.239838	3.59133
NF25_K27m1/K36p/K37p	-1.49842	3.59599
NF18_K27m3/K36p/K37p	1.08268	3.60653
NF25_K9m3/K14p	0.907459	3.61321
NF18_K9p/K14p	-0.81792	3.62983
NF13_K4m3	0.238305	3.63032
NF32_K27p/K36m1/K37p	-2.18783	3.63556
NF18_K9m3/K14p	0.655614	3.64404
NF18_K20m2	0.268727	3.6529
NF32_K9m3/K14p	0.753513	3.65839
NF25_K56ac	0.628928	3.68281
NF32_K27m1/K36m2/K37p	0.97664	3.68693
NF18_K27m1/K36p/K37p	-1.07192	3.69704
NF13_K9p/K14p	-0.6339	3.75867
NF13_K20m1	-0.73529	3.81644
NF13_K27m1/K36m2/K37p	0.627678	3.83904
NF32_K27p/K36p/K37m3	1.37908	3.85928
NF13_K27p/K36p/K37m3	0.721406	3.86126
NF18_K27p/K36m1/K37p	-0.95976	3.89554
NF18_K27ac/K36m3/K37p	0.837858	3.89562
NF18_K27p/K36p/K37m3	1.1624	3.90473
NF18_K4m2	0.295888	3.90977
NF18_K20m3	1.07429	3.92913
NF13_K27m2/K36m1/K37p	0.687999	3.93855
NF25_K9m1/K14ac	-0.75796	3.93935
NF18_K20p	-0.79297	3.94201
NF25_K27m1/K36m2/K37p	0.802085	3.94459
NF13_K27ac/K36p/K37p	-0.8573	3.94707
NF32_K4p	-0.14779	3.9537
NF13_K79p	-0.00607	3.97612
NF13_K20m2	0.226776	3.9962
NF32_K27p/K36p/K37ac		4.01445
NF13_K20p	-0.39965	4.02234
NF13_K27p/K36p/K37p	-1.169	4.02476
NF32_K20p	-1.10394	4.05394
NF18_K9m3/K14ac	0.96502	4.23862
NF13_K27p/K36m2/K37p	0.197085	5.14325
NF13_K27m3/K36p/K37p	0.591106	5.22295
NF18_K27p/K36p/K37p	-2.09449	5.9242
NF32_K20m3	1.47449	5.95982
NF32_K27m2/K36m1/K37p	1.28514	6.01715

## Sheet: S3D ratio boxplot
	Log2 fold-change H/M (A)	Log2 fold-change H/M (B)
	ExpA(NF32)	ExpB(NF32)
K4p	-0.147795	-0.092836
K4m1	0.849927	0.666676
K4m2	0.647908	0.0961303
K4m3	0.800809	0.709291
K4p/T6Ph	4.3572	#DIV/0!
T3Ph/K4p	0.699744	0.654201
K4m1/T6Ph	2.58375	#DIV/0!
K9p/K14p	-1.28466	-1.06291
K9m1/K14ac	-0.187851	-0.397826
K9m1/K14p	-0.581172	-0.557548
K9m2/K14p	0.129237	0.218307
K9m3/K14ac	1.51367	1.58508
K9m3/K14p	0.753513	1.01495
K9ac/K14p	-1.46473	-0.263649
K9p/K14ac	-0.710054	-1.01411
K9ac/K14ac	0.147611	-0.253606
K9p/S10Ph/K14p	-3.69927	-3.70518
K9p/S10Ph/K14ac	-3.50165	-4.69929
K18p/K23p	0.0708203	0.0583545
K18ac/K23m1	#DIV/0!	0.273422
K18ac/K23p	0.41227	0.250674
K18p/K23ac	-0.203043	-0.197503
K18ac/K23ac	-0.377879	0.0407916
K27p/K36p/K37p	-2.65169	-1.95559
K27m1/K36p/K37p	-2.27395	-1.86989
K27p/K36m1/K37p	-2.18783	-1.77797
K27p/K37p/K37m1	-0.524958	-1.98505
K27m2/K36p/K37p	-0.447498	-0.616478
K27p/K36m2/K37p	-0.829851	-0.158594
K27p/K36p/K37m2	#DIV/0!	#DIV/0!
K27ac/K36m3/K37p	1.77674	0.355376
K27m3/K36p/K37p	1.3782	1.01235
K27p/K36m3/K37p	-0.221934	0.871852
K27p/K36p/K37m3	1.37908	1.32185
K27m2/K36m1/K37p	1.28514	1.10795
K27m1/K36m2/K37p	0.97664	0.984931
K27m1/K36m1/K37p	-0.502302	-0.4369
K27m1/K36p/K37m1	2.81899	0.997902
K27ac/K36p/K37p	-2.95444	-3.15188
K27p/K36ac/K37p	-0.247942	0.911187
K27p/K36p/K37ac	#NUM!	#NUM!
K27m2/K36ac/K37p	0.38494	-0.0957772
K27ac/K36m2/K37p	-0.697983	-0.998954
K27ac/K36ac/K37p	#DIV/0!	-0.285514
K56p	-0.00017737	-0.00010475
K56m1/S57Ph	3.32811	1.65323
K56m2	1.4948	3.63589
K56m3	2.47656	2.11304
K56ac	0.285873	0.0227422
K56ac/S57Ph	0.108837	1.70877
K79p	-0.0249423	-0.00715505
K79m1	0.277178	0.0761363
K79m2	0.406632	0.358808
K79m3	5.53598	4.83009
K20p	-1.10394	-1.11152
K20m1	-1.51937	-1.57302
K20m2	0.164175	0.22965
K20m3	1.47449	1.32492
